# Supplementary material for: Independent Avian Epigenetic Clocks for Ageing and Development
Source: Mol Ecol Resour. 2025 Jun 3;25(7):e14128. doi: 10.1111/1755-0998.14128 (PMC12415945; doi:10.1111/1755-0998.14128)
Supplement: Supplementary file 2 — Data S2. [file MEN-25-e14128-s001.xlsx]

## Sheet: Metadata
Molecular Ecology Resources
Supplementary information for:
Independent avian epigenetic clocks for aging and development
Epigenetic clocks for Aging and Development for Great tits (Parus major)
Both sheets contain the CpG sites that were retained in the final clock model, their respective coefficient in the model, the chromosome of the CpG site, and the lambda penalty parameter used to fit the final clock model.
1. Epigenetic Aging Clock
2. Epigenetic Development Clock

## Sheet: Post-fleding (Aging) Clock
CpG Site (Chr.Pos)	Coefficient	Chromosome		Lambda:	0.0444245
(Intercept)	1.62525	NA
NC_031768.1_7684649	0.559378	1
NC_031768.1_17198439	0.245543	1
NC_031768.1_69075598	-0.0440641	1
NC_031768.1_75366809	0.232418	1
NC_031768.1_83943944	0.825313	1
NC_031768.1_112391979	-0.334496	1
NC_031769.1_3839432	-1.01561	2
NC_031769.1_3839445	-0.235877	2
NC_031769.1_13936153	-0.0293422	2
NC_031769.1_13936322	-0.74757	2
NC_031769.1_24798457	0.491502	2
NC_031769.1_38107339	0.278055	2
NC_031769.1_39240636	1.13606	2
NC_031769.1_45334167	0.0654286	2
NC_031769.1_46151147	0.513238	2
NC_031769.1_57383309	0.254286	2
NC_031769.1_80709621	-0.874878	2
NC_031769.1_87833263	0.358744	2
NC_031769.1_104376828	0.15765	2
NC_031769.1_147151635	-0.0314642	2
NC_031770.1_1156116	0.00359642	3
NC_031770.1_9217224	-0.00597494	3
NC_031770.1_11733088	0.187879	3
NC_031770.1_12083253	-0.188891	3
NC_031770.1_22362016	-0.0202486	3
NC_031770.1_23021375	0.0263843	3
NC_031770.1_24673696	-0.292484	3
NC_031770.1_28036932	-0.054456	3
NC_031770.1_56469438	-1.52101	3
NC_031770.1_72523814	0.0794809	3
NC_031770.1_106517444	0.0704177	3
NC_031770.1_106524611	0.42205	3
NC_031771.1_1102862	0.134348	4
NC_031771.1_33292540	0.268676	4
NC_031771.1_67982739	0.0398041	4
NC_031771.1_67982862	0.0601283	4
NC_031772.1_371539	0.0177322	4A
NC_031772.1_371557	0.0216424	4A
NC_031772.1_371605	0.322617	4A
NC_031772.1_990267	0.227176	4A
NC_031772.1_5904435	-0.0314141	4A
NC_031772.1_9332000	-0.260668	4A
NC_031772.1_9332013	-0.208437	4A
NC_031772.1_12418988	0.611307	4A
NC_031772.1_18707635	0.130334	4A
NC_031772.1_19399285	-0.129488	4A
NC_031772.1_19413550	-0.777773	4A
NC_031772.1_19413554	-0.378379	4A
NC_031772.1_19445752	-0.0216128	4A
NC_031773.1_5362789	1.19807	1A
NC_031773.1_6659006	-0.00343281	1A
NC_031773.1_6659010	-0.216378	1A
NC_031773.1_6659070	-0.538707	1A
NC_031773.1_6659120	-0.858529	1A
NC_031773.1_6659147	-0.152404	1A
NC_031773.1_19787573	0.411399	1A
NC_031773.1_19787652	0.245156	1A
NC_031773.1_35593690	-0.488813	1A
NC_031773.1_64330131	0.028716	1A
NC_031773.1_66110629	0.580536	1A
NC_031774.1_1954604	0.261334	5
NC_031774.1_6806617	0.404657	5
NC_031774.1_10315200	0.0707112	5
NC_031774.1_12156612	0.0982974	5
NC_031774.1_37532442	0.616467	5
NC_031774.1_51369900	-0.260147	5
NC_031774.1_56538068	-0.0314812	5
NC_031774.1_56589551	-0.487804	5
NC_031774.1_59435882	-0.0799191	5
NC_031774.1_59435904	-0.114261	5
NC_031775.1_18177799	0.680437	6
NC_031776.1_429927	0.0277828	7
NC_031776.1_10497883	0.321872	7
NC_031776.1_15922059	0.163191	7
NC_031776.1_15954934	0.0699246	7
NC_031776.1_15954947	0.299194	7
NC_031776.1_16739664	-0.00252989	7
NC_031776.1_21697515	-0.12207	7
NC_031776.1_36589598	1.42592	7
NC_031777.1_1197200	-0.0855781	8
NC_031777.1_6602699	0.0902587	8
NC_031777.1_6602797	0.200881	8
NC_031777.1_7568586	-0.183176	8
NC_031777.1_7892091	0.0585868	8
NC_031777.1_15235510	0.00236269	8
NC_031777.1_15240149	0.236701	8
NC_031777.1_19811328	-0.427278	8
NC_031777.1_23001612	-0.191092	8
NC_031777.1_26507474	-0.171323	8
NC_031777.1_27881540	0.0553335	8
NC_031778.1_2459146	-0.419896	9
NC_031778.1_12079666	0.64505	9
NC_031778.1_15915602	-0.300579	9
NC_031778.1_16815007	0.147361	9
NC_031779.1_8014067	0.0987693	10
NC_031779.1_12683529	-0.0832293	10
NC_031779.1_12708734	-0.327592	10
NC_031779.1_15603612	0.710178	10
NC_031779.1_18665402	0.126803	10
NC_031780.1_454963	-0.103262	11
NC_031780.1_1759586	-0.344004	11
NC_031780.1_3124250	0.0278363	11
NC_031780.1_12559581	-0.104982	11
NC_031781.1_613608	0.0947525	12
NC_031781.1_613611	0.0474847	12
NC_031781.1_4655134	-0.0740268	12
NC_031781.1_4795755	-0.0951717	12
NC_031781.1_16882835	0.313556	12
NC_031781.1_16882844	0.640961	12
NC_031781.1_20181151	0.624157	12
NC_031782.1_423642	-0.0228256	13
NC_031782.1_919383	0.912493	13
NC_031782.1_5394990	-0.0297555	13
NC_031782.1_5432064	0.175995	13
NC_031782.1_10370824	-0.80937	13
NC_031783.1_13709818	0.165845	14
NC_031784.1_2774831	-0.604998	15
NC_031784.1_4827107	0.573626	15
NC_031784.1_9897232	-0.00635198	15
NC_031784.1_9897264	0.0515885	15
NC_031784.1_10477869	-0.0874796	15
NC_031784.1_10886303	-0.644284	15
NC_031784.1_10886327	-0.160925	15
NC_031784.1_12153754	0.256382	15
NC_031785.1_7954508	0.0141353	17
NC_031785.1_8607204	-0.162846	17
NC_031786.1_1400907	0.00028991	18
NC_031786.1_2671994	0.0468893	18
NC_031786.1_3715246	-0.00862663	18
NC_031786.1_10948740	0.000627137	18
NC_031787.1_604315	0.472988	19
NC_031787.1_604321	0.000559522	19
NC_031787.1_4728214	0.080231	19
NC_031787.1_5803372	-0.10435	19
NC_031787.1_8349659	0.455836	19
NC_031787.1_8349675	0.297005	19
NC_031787.1_8359847	-0.0343224	19
NC_031787.1_8706514	-0.118865	19
NC_031788.1_7359216	0.0323119	20
NC_031788.1_9430934	0.188768	20
NC_031789.1_4070622	-0.380037	21
NC_031789.1_6288992	-0.0740437	21
NC_031790.1_841402	0.141248	22
NC_031790.1_2574873	0.0264876	22
NC_031790.1_4221842	-0.14931	22
NC_031790.1_4275382	0.00445368	22
NC_031791.1_279984	-0.625947	23
NC_031791.1_3417895	0.00869871	23
NC_031791.1_3692392	0.0527079	23
NC_031791.1_6024985	0.121509	23
NC_031792.1_308085	0.244342	24
NC_031792.1_325928	-0.09949	24
NC_031792.1_3051702	0.232604	24
NC_031792.1_3864098	0.732101	24
NC_031792.1_4246124	0.105269	24
NC_031792.1_4398524	0.051955	24
NC_031794.1_141623	0.00538144	25LG2
NC_031794.1_304602	0.158541	25LG2
NC_031796.1_1075471	-0.380694	27
NC_031796.1_1201474	0.00996578	27
NC_031796.1_1201490	0.0192639	27
NC_031796.1_1581263	0.801194	27
NC_031796.1_1692315	0.053568	27
NC_031796.1_3290768	-0.0747851	27
NC_031796.1_4029154	0.312405	27
NC_031797.1_1196450	0.0883574	28
NC_031797.1_2899865	-0.240792	28
NC_031797.1_3286141	-0.242026	28
NC_031797.1_3928820	-0.234784	28
NC_031797.1_4188014	0.54861	28
NW_015379262.1_548219	-0.0296337	Un
NW_015379267.1_199728	0.06744	Un
NW_015379267.1_332642	0.0943119	Un
NW_015379268.1_63373	0.746188	Un
NW_015379268.1_94014	0.209022	Un
NW_015379272.1_184872	0.0642325	Un
NW_015379283.1_135351	0.179902	Un
NW_015379284.1_145351	0.0467819	Un
NW_015379291.1_94391	0.268821	Un
NW_015379315.1_49167	0.333606	Un
NW_015379334.1_23652	0.00195417	Un
NW_015379428.1_8688	0.561055	Un
NW_015379457.1_10749	0.00392536	Un

## Sheet: Pre-fleding (Development) Clock
CpG Site (Chr.Pos)	Coefficient	Chromosome		Lambda:	0.169142
(Intercept)	6.72336	NA
NC_031768.1_1915841	0.187711	1
NC_031768.1_33324598	0.920618	1
NC_031768.1_43573569	1.25915	1
NC_031768.1_71911717	0.582874	1
NC_031768.1_113993524	-0.269005	1
NC_031768.1_113993577	-1.61665	1
NC_031769.1_409525	-0.157655	2
NC_031769.1_26232956	0.176216	2
NC_031769.1_131041156	0.376944	2
NC_031770.1_1047412	0.132765	3
NC_031770.1_3970879	0.239771	3
NC_031770.1_9315415	-2.09817	3
NC_031770.1_20625160	0.466801	3
NC_031770.1_25220749	-2.13955	3
NC_031770.1_25220925	-0.116178	3
NC_031770.1_110155505	0.336106	3
NC_031770.1_110155511	0.795401	3
NC_031770.1_111384624	-1.91465	3
NC_031770.1_111384670	-0.454183	3
NC_031771.1_1245631	-1.39506	4
NC_031771.1_1245751	-0.292838	4
NC_031771.1_1245798	-0.679609	4
NC_031771.1_1654344	-0.169901	4
NC_031771.1_8217726	0.0931015	4
NC_031771.1_20043498	-0.252402	4
NC_031771.1_59065468	0.0303645	4
NC_031771.1_59065512	0.0255847	4
NC_031772.1_16129575	1.17415	4A
NC_031772.1_19469405	0.451622	4A
NC_031772.1_19469418	0.139389	4A
NC_031772.1_19469441	1.34006	4A
NC_031773.1_6441811	0.379529	1A
NC_031773.1_48688835	-2.54459	1A
NC_031773.1_49371537	-0.422449	1A
NC_031773.1_60212641	-0.90561	1A
NC_031773.1_69725430	0.207152	1A
NC_031774.1_15694886	-0.706828	5
NC_031774.1_24379929	0.856104	5
NC_031776.1_789786	0.448978	7
NC_031776.1_4790082	0.263682	7
NC_031776.1_4790240	0.469185	7
NC_031776.1_10501547	0.258875	7
NC_031776.1_14375991	0.190813	7
NC_031776.1_21987507	0.24833	7
NC_031776.1_23234811	-0.23706	7
NC_031776.1_34209978	-0.383216	7
NC_031777.1_2577989	0.0222476	8
NC_031777.1_21397333	-1.09393	8
NC_031777.1_21397493	-0.559764	8
NC_031777.1_21604588	1.51089	8
NC_031777.1_28476167	-0.116604	8
NC_031777.1_28572179	-1.04147	8
NC_031777.1_28572183	-2.30366	8
NC_031777.1_28572208	-0.790544	8
NC_031777.1_28572235	-1.29849	8
NC_031777.1_28572269	-0.500484	8
NC_031778.1_420	2.45177	9
NC_031778.1_4516781	1.01458	9
NC_031779.1_1836771	0.111548	10
NC_031779.1_10480493	0.340464	10
NC_031780.1_1583272	-0.0790704	11
NC_031780.1_2653737	0.163749	11
NC_031780.1_6594700	-0.91858	11
NC_031781.1_8417126	0.824913	12
NC_031781.1_8417140	0.852924	12
NC_031781.1_11257781	-0.0732734	12
NC_031781.1_12292876	0.472762	12
NC_031782.1_350808	0.0701651	13
NC_031782.1_651928	1.0781	13
NC_031782.1_5257379	-1.60387	13
NC_031782.1_6385257	-0.542668	13
NC_031782.1_15382748	-0.425225	13
NC_031782.1_15520166	1.81569	13
NC_031783.1_1011315	0.540814	14
NC_031783.1_11105253	-0.61868	14
NC_031783.1_15508806	1.73712	14
NC_031783.1_15508880	0.712327	14
NC_031783.1_15767822	0.247113	14
NC_031784.1_4831885	-0.734911	15
NC_031785.1_870993	0.328483	17
NC_031785.1_870999	1.12695	17
NC_031786.1_681673	1.53271	18
NC_031786.1_2006924	-1.89377	18
NC_031788.1_224645	-1.1976	20
NC_031788.1_6085647	1.01247	20
NC_031788.1_6085741	0.51864	20
NC_031788.1_6085787	0.599651	20
NC_031788.1_6085826	0.473592	20
NC_031788.1_11388175	0.170747	20
NC_031788.1_12892851	-0.100449	20
NC_031788.1_14336193	0.161222	20
NC_031790.1_2379381	-0.203663	22
NC_031790.1_2379388	-0.222243	22
NC_031791.1_81660	-0.451873	23
NC_031791.1_463467	0.25193	23
NC_031791.1_591351	-0.347477	23
NC_031792.1_487042	-0.184077	24
NC_031793.1_535983	-0.044566	25LG1
NC_031795.1_1786350	1.06134	26
NC_031795.1_2654978	1.05924	26
NC_031795.1_3677591	-1.41311	26
NC_031795.1_5966758	0.501315	26
NC_031796.1_1695397	-0.700514	27
NC_031797.1_1241153	1.36798	28
NC_031797.1_3266760	0.0125956	28
NW_015379263.1_391648	0.0575018	Un
NW_015379263.1_391660	1.12513	Un
NW_015379263.1_391692	0.0840089	Un
NW_015379275.1_67982	0.0250561	Un
NW_015379284.1_104546	0.508318	Un
NW_015379284.1_104708	0.118825	Un
NW_015379289.1_115774	0.014074	Un
NW_015379289.1_116682	0.273165	Un
NW_015379289.1_116723	0.485203	Un
NW_015379442.1_8649	1.48364	Un
